# Supplementary material for: Comparing feedback and spatial approaches to advance ecosystem-based fisheries management in a changing Antarctic
Source: PLoS One. 2020 Sep 8;15(9):e0231954. doi: 10.1371/journal.pone.0231954 (PMC7478840; doi:10.1371/journal.pone.0231954)
Supplement: S1 Data — (XLSX) [file pone.0231954.s007.xlsx]

## Sheet: All results
DOMAIN 1 MPA				Abundance, 30 yrs			Catch, 30 yrs			Threshold violations, 30 yrs			Abundance, end Ce			Catch, end Ce			Threshold violations, end Ce				COLLECTIVE RESULTS															FEEDBACK MANAGEMENT				Abundance, 30 yrs			Catch, 30 yrs			Threshold violations, 30 yrs
SSMU1	SSMU2	Spp	Scenario	No MPA	MPA	MPA_rel	Catch_NoMPA	Catch_MPA	Catch_rel	NoMPA_PTV	MPA_PTV	rel_TV	Ref	MPA	MPA_rel	Catch_NoMPA	Catch_MPA	Catch_rel	NoMPA_PTV	MPA_PTV	rel_TV		30 yrs	Catch	Rel catch	ave thresholds	rel thresholds	Pengs	Seals	Pengs_rel	Seals_rel	Whales	Fish	Whales_rel	Fish_rel			SSMU1	SSMU2	Spp	Scenario	Ref	FBM	FBM_rel	Catch_NoFBM	Catch_FBM	Catch_rel	NoFBM_PTV	FBM_PTV
1	APPA	Pengs	Current	NA	NA	NA	6.27289e+09	8.51561e+09	1.35753	0.602281	0.604671	1.00397	NA	NA	NA	4.30679e+09	5.84947e+09	1.3582	0.654144	0.656674	1.00387		No MPA	1.08026e+13		0.304427		8.71257e+06	116835			12171	4.2984e+11					1	APPA	Pengs	FBM_Krill	NA	NA	NA	3.90472e+11	4.84532e+11	1.24089	0.655775	0.662841
2	APW	Pengs	Current	194520	239388	1.23066	1.31441e+12	1.82592e+12	1.38916	0.270454	0.362396	1.33996	147059	202711	1.37843	1.22027e+12	1.7309e+12	1.41846	0.320697	0.404309	1.26072		Current	1.12635e+13	1.04266	0.348794	1.14574	9.47166e+06	110912	1.08713	0.949309	12813	4.29901e+11	1.05275	1.00014			2	APW	Pengs	FBM_Krill	203147	207017	1.01905	5.79069e+11	2.88791e+11	0.498716	0.201243	0.198241
3	APDPW	Pengs	Current	30216.4	49963.7	1.65353	5.40624e+11	6.30096e+11	1.1655	0.362314	0.491577	1.35677	22025.8	37192.2	1.68858	4.87817e+11	6.01224e+11	1.23248	0.438547	0.535001	1.21994																	3	APDPW	Pengs	FBM_Krill	38327.5	41755.7	1.08944	3.16911e+11	6.00107e+10	0.189361	0.317566	0.304764
4	APDPE	Pengs	Current	612310	756472	1.23544	3.12678e+11	3.88115e+11	1.24126	0.269321	0.350068	1.29982	497587	660767	1.32794	2.8206e+11	3.39955e+11	1.20526	0.310605	0.388805	1.25177		End century															4	APDPE	Pengs	FBM_Krill	885178	882374	0.996833	8.01757e+10	7.04269e+10	0.878407	0.216977	0.219875
5	APBSW	Pengs	Current	297810	857697	2.88001	2.6726e+12	1.63654e+12	0.612339	0.399054	0.497111	1.24572	179772	715754	3.98146	2.59073e+12	1.55614e+12	0.600658	0.432651	0.522644	1.208		No MPA	9.799e+12		0.363404		179772	166461			18270.4	4.27392e+11					5	APBSW	Pengs	FBM_Krill	702301	739175	1.0525	4.50048e+11	1.38941e+11	0.308725	0.207784	0.197583
6	APBSE	Pengs	Current	177434	256395	1.44502	1.84238e+12	1.9667e+12	1.06748	0.368524	0.452026	1.22659	149211	242211	1.62328	1.81343e+12	1.91097e+12	1.05379	0.395145	0.472106	1.19477		Current	1.02065e+13	1.04158	0.403806	1.11118	242211	157967	1.34732	0.948975	19922.9	4.27447e+11	1.09045	1.00013			6	APBSE	Pengs	FBM_Krill	233489	234647	1.00496	4.30226e+11	2.76796e+11	0.643373	0.226704	0.227333
7	APEI	Pengs	Current	691925	711154	1.02779	1.02524e+11	1.62842e+11	1.58834	0.0121516	0.0529643	4.35861	585626	636784	1.08736	8.86641e+10	1.47291e+11	1.66122	0.140499	0.191972	1.36636																	7	APEI	Pengs	FBM_Krill	722285	711366	0.984882	4.95025e+11	4.36589e+11	0.881954	0.23455	0.24721
8	APE	Pengs	Current	728883	738304	1.01293	2.78589e+07	4.46837e+07	1.60393	0.0790072	0.0790675	1.00076	653745	677009	1.03558	2.8059e+07	4.49363e+07	1.60149	0.06336	0.0633211	0.999385		FBM															8	APE	Pengs	FBM_Krill	783966	784972	1.00128	9.02558e+11	6.46662e+11	0.716477	0.128763	0.131489
9	SOPA	Pengs	Current	NA	NA	NA	1.92101e+10	2.86003e+10	1.48882	0.385731	0.391074	1.01385	NA	NA	NA	1.85255e+10	2.76188e+10	1.49085	0.461377	0.466653	1.01143		30 yrs															9	SOPA	Pengs	FBM_Krill	NA	NA	NA	1.59272e+12	3.11614e+12	1.95649	0.520075	0.52519
10	SOW	Pengs	Current	1317.55	1844.68	1.40009	2.14587e+12	2.593e+12	1.20837	0.444736	0.483947	1.08817	886.173	1616.06	1.82364	2.13842e+12	2.57853e+12	1.20581	0.465243	0.502871	1.08088		No FBM_Krill	8.63245e+12		0.302637		9.3553e+06	232377			21805.2	4.29206e+11					10	SOW	Pengs	FBM_Krill	1018.55	1202.18	1.18028	8.29771e+11	1.25717e+11	0.151508	0.319779	0.235919
11	SONE	Pengs	Current	440040	411019	0.934049	1.68831e+11	1.97268e+11	1.16843	0.0144511	0.0955854	6.61442	314020	331926	1.05702	1.39623e+11	1.94186e+11	1.39079	0.132338	0.202897	1.53317		FBM_Krill	8.53757e+12	0.989009	0.298954	0.98783	9.51127e+06	230528	1.01667	0.992042	21980	4.28003e+11	1.00802	0.997196			11	SONE	Pengs	FBM_Krill	331770	397843	1.19915	2.94164e+11	5.44702e+10	0.185169	0.18981	0.195447
12	SOSE	Pengs	Current	1.10638e+06	1.09746e+06	0.991943	7.2867e+09	1.31747e+10	1.80805	0.00309174	0.00370319	1.19777	909815	904375	0.994021	7.13552e+09	1.26916e+10	1.77865	0.0153489	0.0168487	1.09772		No FBM_Pengs	8.09128e+12		0.335721		9.11919e+06	243105			20940.9	4.30382e+11					12	SOSE	Pengs	FBM_Krill	1.09583e+06	1.18737e+06	1.08354	6.40684e+11	1.71155e+11	0.267144	0.0744859	0.0745246
13	SGPA	Pengs	Current	NA	NA	NA	3.91642e+09	5.15877e+09	1.31722	0.44161	0.439965	0.996275	NA	NA	NA	1.96721e+09	2.58954e+09	1.31636	0.57025	0.56845	0.996845		FBM_Pengs	8.13113e+12	1.00492	0.325036	0.968174	8.78965e+06	216494	0.963863	0.890541	21453.5	4.3015e+11	1.02448	0.999461			13	SGPA	Pengs	FBM_Krill	NA	NA	NA	1.32437e+12	2.30464e+12	1.74018	0.525763	0.531602
14	SGW	Pengs	Current	4.19362e+06	4.11988e+06	0.982418	3.32696e+11	4.34846e+11	1.30704	0.305048	0.31621	1.03659	3.5045e+06	3.44124e+06	0.981948	2.23079e+11	2.88348e+11	1.29258	0.370475	0.381867	1.03075																	14	SGW	Pengs	FBM_Krill	4.03774e+06	4.0092e+06	0.99293	2.04314e+11	2.25573e+11	1.10405	0.272434	0.272968
15	SGE	Pengs	Current	238116	232068	0.974603	1.33332e+12	1.37265e+12	1.0295	0.608637	0.611544	1.00478	173443	169216	0.975631	7.82934e+11	8.10104e+11	1.0347	0.680377	0.682676	1.00338		End century															15	SGE	Pengs	FBM_Krill	320248	314346	0.981569	1.01941e+11	1.37126e+11	1.34516	0.44785	0.459325
1	APPA	Seals	Current	NA	NA	NA	6.27289e+09	8.51561e+09	1.35753	0.602281	0.604671	1.00397	NA	NA	NA	4.30679e+09	5.84947e+09	1.3582	0.654144	0.656674	1.00387		No FBM_Krill	7.72381e+12		0.325373		8.3374e+06	195686			21668.7	4.27531e+11					1	APPA	Pengs	FBM_Pengs	NA	NA	NA	2.35519e+09	3.35641e+11	142.511	0.636372	0.648429
2	APW	Seals	Current	NA	NA	NA	1.31441e+12	1.82592e+12	1.38916	0.270454	0.362396	1.33996	NA	NA	NA	1.22027e+12	1.7309e+12	1.41846	0.320697	0.404309	1.26072		FBM_Krill	7.67681e+12	0.993915	0.322101	0.989946	8.41208e+06	189675	1.00896	0.969284	21831.1	4.27057e+11	1.00749	0.998893			2	APW	Pengs	FBM_Pengs	186811	190869	1.02172	8.64716e+11	6.04398e+11	0.698955	0.232151	0.221907
3	APDPW	Seals	Current	547.84	602.972	1.10064	5.40624e+11	6.30096e+11	1.1655	0.362314	0.491577	1.35677	631.674	652.726	1.03333	4.87817e+11	6.01224e+11	1.23248	0.438547	0.535001	1.21994		No FBM_Pengs	7.49019e+12		0.358624		8.12274e+06	206613			20348.8	4.27421e+11					3	APDPW	Pengs	FBM_Pengs	33221.5	31322.4	0.942836	4.21477e+11	4.93842e+11	1.17169	0.391514	0.390282
4	APDPE	Seals	Current	10.9678	9.27591	0.845742	3.12678e+11	3.88115e+11	1.24126	0.269321	0.350068	1.29982	22.8334	19.9107	0.872001	2.8206e+11	3.39955e+11	1.20526	0.310605	0.388805	1.25177		FBM_Pengs	7.70249e+12	1.02834	0.339083	0.945512	7.36194e+06	145689	0.906337	0.70513	21114.6	4.27903e+11	1.03764	1.00113			4	APDPE	Pengs	FBM_Pengs	798304	649880	0.814075	2.02168e+11	3.92842e+11	1.94315	0.240975	0.283385
5	APBSW	Seals	Current	NA	NA	NA	2.6726e+12	1.63654e+12	0.612339	0.399054	0.497111	1.24572	NA	NA	NA	2.59073e+12	1.55614e+12	0.600658	0.432651	0.522644	1.208																	5	APBSW	Pengs	FBM_Pengs	345731	595719	1.72307	2.27796e+12	8.01295e+11	0.351761	0.413668	0.265652
6	APBSE	Seals	Current	NA	NA	NA	1.84238e+12	1.9667e+12	1.06748	0.368524	0.452026	1.22659	NA	NA	NA	1.81343e+12	1.91097e+12	1.05379	0.395145	0.472106	1.19477		Catch	FBM_Krill	FBM_Pengs	Current								Catch, 30	Catch, 100			6	APBSE	Pengs	FBM_Pengs	182960	213270	1.16567	1.50944e+12	5.95016e+11	0.394196	0.343325	0.273231
7	APEI	Seals	Current	211.368	201.589	0.953735	1.02524e+11	1.62842e+11	1.58834	0.0121516	0.0529643	4.35861	263.261	258.326	0.981254	8.86641e+10	1.47291e+11	1.66122	0.140499	0.191972	1.36636		FBM, Year 30	0.989009	1.00492								FBM-Krill	9.51127e+06	8.78965e+06			7	APEI	Pengs	FBM_Pengs	729477	686657	0.941301	5.87382e+10	6.04223e+11	10.2867	0.221356	0.268357
8	APE	Seals	Current	NA	NA	NA	2.78589e+07	4.46837e+07	1.60393	0.0790072	0.0790675	1.00076	NA	NA	NA	2.8059e+07	4.49363e+07	1.60149	0.06336	0.0633211	0.999385		EBM, end Ce	0.993915	1.02834								FBM-Pengs	8.41208e+06	7.36194e+06			8	APE	Pengs	FBM_Pengs	791461	773795	0.97768	1.31175e+07	5.86973e+11	44747.2	0.120926	0.131601
9	SOPA	Seals	Current	NA	NA	NA	1.92101e+10	2.86003e+10	1.48882	0.385731	0.391074	1.01385	NA	NA	NA	1.85255e+10	2.76188e+10	1.49085	0.461377	0.466653	1.01143		MPA, Year 30			1.04266							D1MPA	9.47166e+06	242211			9	SOPA	Pengs	FBM_Pengs	NA	NA	NA	9.74207e+09	5.32831e+11	54.6938	0.492559	0.498368
10	SOW	Seals	Current	NA	NA	NA	2.14587e+12	2.593e+12	1.20837	0.444736	0.483947	1.08817	NA	NA	NA	2.13842e+12	2.57853e+12	1.20581	0.465243	0.502871	1.08088		MPA, end Ce			1.04158												10	SOW	Pengs	FBM_Pengs	724.604	1142.04	1.57609	1.59887e+12	5.20689e+11	0.325661	0.340138	0.234804
11	SONE	Seals	Current	NA	NA	NA	1.68831e+11	1.97268e+11	1.16843	0.0144511	0.0955854	6.61442	NA	NA	NA	1.39623e+11	1.94186e+11	1.39079	0.132338	0.202897	1.53317							PREDATORS										11	SONE	Pengs	FBM_Pengs	400278	305367	0.762888	8.63867e+10	2.07301e+11	2.39969	0.18767	0.230842
12	SOSE	Seals	Current	NA	NA	NA	7.2867e+09	1.31747e+10	1.80805	0.00309174	0.00370319	1.19777	NA	NA	NA	7.13552e+09	1.26916e+10	1.77865	0.0153489	0.0168487	1.09772		P(t-violatn)	30 yrs	End Ce				Pengs, 30	Pengs, 100	Seals, 30	Seals, 100	Whales, 30	Whales, 100	Fish, 30	Fish, 100		12	SOSE	Pengs	FBM_Pengs	1.26022e+06	1.04624e+06	0.830198	3.61564e+09	7.11027e+11	196.653	0.0610639	0.0951764
13	SGPA	Seals	Current	NA	NA	NA	3.91642e+09	5.15877e+09	1.31722	0.44161	0.439965	0.996275	NA	NA	NA	1.96721e+09	2.58954e+09	1.31636	0.57025	0.56845	0.996845		FBM-Krill	0.98783	0.989946	-0.990353		FBM-Krill	1.01667	1.00896	0.992042	0.969284	1.00802	1.00749	0.997196	0.998893		13	SGPA	Pengs	FBM_Pengs	NA	NA	NA	1.4382e+09	4.30359e+11	299.234	0.516699	0.516432
14	SGW	Seals	Current	115023	109067	0.948221	3.32696e+11	4.34846e+11	1.30704	0.305048	0.31621	1.03659	164420	155923	0.948325	2.23079e+11	2.88348e+11	1.29258	0.370475	0.381867	1.03075		FBM-Pengs	0.968174	0.945512	-0.94661		FBM-Pengs	0.963863	0.906337	0.890541	0.70513	1.02448	1.03764	0.999461	1.00113		14	SGW	Pengs	FBM_Pengs	4.13761e+06	4.00655e+06	0.968323	9.74378e+10	9.25105e+11	9.49431	0.255103	0.300622
15	SGE	Seals	Current	1042.06	1031.73	0.990092	1.33332e+12	1.37265e+12	1.0295	0.608637	0.611544	1.00478	1122.9	1112.5	0.990737	7.82934e+11	8.10104e+11	1.0347	0.680377	0.682676	1.00338		D1MPA	1.14574	1.11118	-1.11136		MPA, Current	1.08713	1.34732	0.949309	0.948975	1.05275	1.09045	1.00014	1.00013		15	SGE	Pengs	FBM_Pengs	252383	288844	1.14446	9.56933e+11	3.89588e+11	0.407122	0.582288	0.516449
1	APPA	Whales	Current	5504.06	6183.07	1.12337	6.27289e+09	8.51561e+09	1.35753	0.602281	0.604671	1.00397	7740.65	9360.88	1.20932	4.30679e+09	5.84947e+09	1.3582	0.654144	0.656674	1.00387																	1	APPA	Seals	FBM_Krill	NA	NA	NA	3.90472e+11	4.84532e+11	1.24089	0.655775	0.662841
2	APW	Whales	Current	NA	NA	NA	1.31441e+12	1.82592e+12	1.38916	0.270454	0.362396	1.33996	NA	NA	NA	1.22027e+12	1.7309e+12	1.41846	0.320697	0.404309	1.26072			Catch, 30	Catch, 100			FBM-Krill	0.0166713	0.00895706	-0.0079579	-0.0307163	0.00801547	0.00749205	-0.00280404	-0.00110735		2	APW	Seals	FBM_Krill	NA	NA	NA	5.79069e+11	2.88791e+11	0.498716	0.201243	0.198241
3	APDPW	Whales	Current	NA	NA	NA	5.40624e+11	6.30096e+11	1.1655	0.362314	0.491577	1.35677	NA	NA	NA	4.87817e+11	6.01224e+11	1.23248	0.438547	0.535001	1.21994		FBM-Krill	0.989009	1.00492			FBM-Pengs	-0.036137	-0.0936629	-0.109459	-0.29487	0.0244792	0.037636	-0.000539066	0.0011287		3	APDPW	Seals	FBM_Krill	1436.63	1632.33	1.13622	3.16911e+11	6.00107e+10	0.189361	0.317566	0.304764
4	APDPE	Whales	Current	NA	NA	NA	3.12678e+11	3.88115e+11	1.24126	0.269321	0.350068	1.29982	NA	NA	NA	2.8206e+11	3.39955e+11	1.20526	0.310605	0.388805	1.25177		FBM-Pengs	0.993915	1.02834			MPA, Current	0.0871257	0.347324	-0.0506909	-0.0510246	0.0527524	0.0904478	0.000141495	0.00012826		4	APDPE	Seals	FBM_Krill	50.0474	50.2841	1.00473	8.01757e+10	7.04269e+10	0.878407	0.216977	0.219875
5	APBSW	Whales	Current	NA	NA	NA	2.6726e+12	1.63654e+12	0.612339	0.399054	0.497111	1.24572	NA	NA	NA	2.59073e+12	1.55614e+12	0.600658	0.432651	0.522644	1.208		D1MPA	1.04266	1.04158													5	APBSW	Seals	FBM_Krill	NA	NA	NA	4.50048e+11	1.38941e+11	0.308725	0.207784	0.197583
6	APBSE	Whales	Current	NA	NA	NA	1.84238e+12	1.9667e+12	1.06748	0.368524	0.452026	1.22659	NA	NA	NA	1.81343e+12	1.91097e+12	1.05379	0.395145	0.472106	1.19477		FBM-Krill	-0.0109914	0.00492472													6	APBSE	Seals	FBM_Krill	NA	NA	NA	4.30226e+11	2.76796e+11	0.643373	0.226704	0.227333
7	APEI	Whales	Current	NA	NA	NA	1.02524e+11	1.62842e+11	1.58834	0.0121516	0.0529643	4.35861	NA	NA	NA	8.86641e+10	1.47291e+11	1.66122	0.140499	0.191972	1.36636		FBM-Pengs	-0.00608487	0.0283439													7	APEI	Seals	FBM_Krill	289.296	285.959	0.988466	4.95025e+11	4.36589e+11	0.881954	0.23455	0.24721
8	APE	Whales	Current	NA	NA	NA	2.78589e+07	4.46837e+07	1.60393	0.0790072	0.0790675	1.00076	NA	NA	NA	2.8059e+07	4.49363e+07	1.60149	0.06336	0.0633211	0.999385		D1MPA	0.0426578	0.0415813													8	APE	Seals	FBM_Krill	NA	NA	NA	9.02558e+11	6.46662e+11	0.716477	0.128763	0.131489
9	SOPA	Whales	Current	6666.92	6629.95	0.994456	1.92101e+10	2.86003e+10	1.48882	0.385731	0.391074	1.01385	10529.7	10562	1.00307	1.85255e+10	2.76188e+10	1.49085	0.461377	0.466653	1.01143																	9	SOPA	Seals	FBM_Krill	NA	NA	NA	1.59272e+12	3.11614e+12	1.95649	0.520075	0.52519
10	SOW	Whales	Current	NA	NA	NA	2.14587e+12	2.593e+12	1.20837	0.444736	0.483947	1.08817	NA	NA	NA	2.13842e+12	2.57853e+12	1.20581	0.465243	0.502871	1.08088			P(tv) 30	P(tv) 100													10	SOW	Seals	FBM_Krill	NA	NA	NA	8.29771e+11	1.25717e+11	0.151508	0.319779	0.235919
11	SONE	Whales	Current	NA	NA	NA	1.68831e+11	1.97268e+11	1.16843	0.0144511	0.0955854	6.61442	NA	NA	NA	1.39623e+11	1.94186e+11	1.39079	0.132338	0.202897	1.53317		FBM-Krill	-0.01217	-0.0100542													11	SONE	Seals	FBM_Krill	NA	NA	NA	2.94164e+11	5.44702e+10	0.185169	0.18981	0.195447
12	SOSE	Whales	Current	NA	NA	NA	7.2867e+09	1.31747e+10	1.80805	0.00309174	0.00370319	1.19777	NA	NA	NA	7.13552e+09	1.26916e+10	1.77865	0.0153489	0.0168487	1.09772		FBM-Pengs	-0.0318262	-0.0544877													12	SOSE	Seals	FBM_Krill	NA	NA	NA	6.40684e+11	1.71155e+11	0.267144	0.0744859	0.0745246
13	SGPA	Whales	Current	NA	NA	NA	3.91642e+09	5.15877e+09	1.31722	0.44161	0.439965	0.996275	NA	NA	NA	1.96721e+09	2.58954e+09	1.31636	0.57025	0.56845	0.996845		D1MPA	0.145738	0.111178													13	SGPA	Seals	FBM_Krill	NA	NA	NA	1.32437e+12	2.30464e+12	1.74018	0.525763	0.531602
14	SGW	Whales	Current	NA	NA	NA	3.32696e+11	4.34846e+11	1.30704	0.305048	0.31621	1.03659	NA	NA	NA	2.23079e+11	2.88348e+11	1.29258	0.370475	0.381867	1.03075																	14	SGW	Seals	FBM_Krill	227870	225877	0.991253	2.04314e+11	2.25573e+11	1.10405	0.272434	0.272968
15	SGE	Whales	Current	NA	NA	NA	1.33332e+12	1.37265e+12	1.0295	0.608637	0.611544	1.00478	NA	NA	NA	7.82934e+11	8.10104e+11	1.0347	0.680377	0.682676	1.00338																	15	SGE	Seals	FBM_Krill	2731.18	2682.54	0.98219	1.01941e+11	1.37126e+11	1.34516	0.44785	0.459325
1	APPA	Fish	Current	9.62743e+09	9.6029e+09	0.997453	6.27289e+09	8.51561e+09	1.35753	0.602281	0.604671	1.00397	9.53931e+09	9.50865e+09	0.996786	4.30679e+09	5.84947e+09	1.3582	0.654144	0.656674	1.00387																	1	APPA	Seals	FBM_Pengs	NA	NA	NA	2.35519e+09	3.35641e+11	142.511	0.636372	0.648429
2	APW	Fish	Current	7.26852e+08	6.86303e+08	0.944212	1.31441e+12	1.82592e+12	1.38916	0.270454	0.362396	1.33996	7.56375e+08	7.01857e+08	0.927922	1.22027e+12	1.7309e+12	1.41846	0.320697	0.404309	1.26072																	2	APW	Seals	FBM_Pengs	NA	NA	NA	8.64716e+11	6.04398e+11	0.698955	0.232151	0.221907
3	APDPW	Fish	Current	2.5457e+08	2.6824e+08	1.0537	5.40624e+11	6.30096e+11	1.1655	0.362314	0.491577	1.35677	2.75212e+08	2.77927e+08	1.00986	4.87817e+11	6.01224e+11	1.23248	0.438547	0.535001	1.21994																	3	APDPW	Seals	FBM_Pengs	1259.43	1172.69	0.931131	4.21477e+11	4.93842e+11	1.17169	0.391514	0.390282
4	APDPE	Fish	Current	3.10109e+08	2.85771e+08	0.921518	3.12678e+11	3.88115e+11	1.24126	0.269321	0.350068	1.29982	3.22864e+08	3.04672e+08	0.943655	2.8206e+11	3.39955e+11	1.20526	0.310605	0.388805	1.25177																	4	APDPE	Seals	FBM_Pengs	43.7405	35.465	0.810806	2.02168e+11	3.92842e+11	1.94315	0.240975	0.283385
5	APBSW	Fish	Current	2.79734e+08	4.01881e+08	1.43665	2.6726e+12	1.63654e+12	0.612339	0.399054	0.497111	1.24572	3.03146e+08	4.08903e+08	1.34887	2.59073e+12	1.55614e+12	0.600658	0.432651	0.522644	1.208																	5	APBSW	Seals	FBM_Pengs	NA	NA	NA	2.27796e+12	8.01295e+11	0.351761	0.413668	0.265652
6	APBSE	Fish	Current	4.5964e+08	5.00851e+08	1.08966	1.84238e+12	1.9667e+12	1.06748	0.368524	0.452026	1.22659	4.78894e+08	5.15087e+08	1.07558	1.81343e+12	1.91097e+12	1.05379	0.395145	0.472106	1.19477																	6	APBSE	Seals	FBM_Pengs	NA	NA	NA	1.50944e+12	5.95016e+11	0.394196	0.343325	0.273231
7	APEI	Fish	Current	8.60288e+08	8.35222e+08	0.970863	1.02524e+11	1.62842e+11	1.58834	0.0121516	0.0529643	4.35861	8.39349e+08	8.3122e+08	0.990315	8.86641e+10	1.47291e+11	1.66122	0.140499	0.191972	1.36636																	7	APEI	Seals	FBM_Pengs	295.585	278.23	0.941284	5.87382e+10	6.04223e+11	10.2867	0.221356	0.268357
8	APE	Fish	Current	1.66722e+09	1.66568e+09	0.999073	2.78589e+07	4.46837e+07	1.60393	0.0790072	0.0790675	1.00076	1.66158e+09	1.65895e+09	0.99842	2.8059e+07	4.49363e+07	1.60149	0.06336	0.0633211	0.999385																	8	APE	Seals	FBM_Pengs	NA	NA	NA	1.31175e+07	5.86973e+11	44747.2	0.120926	0.131601
9	SOPA	Fish	Current	9.12564e+10	9.11607e+10	0.998951	1.92101e+10	2.86003e+10	1.48882	0.385731	0.391074	1.01385	9.13346e+10	9.12185e+10	0.998728	1.85255e+10	2.76188e+10	1.49085	0.461377	0.466653	1.01143																	9	SOPA	Seals	FBM_Pengs	NA	NA	NA	9.74207e+09	5.32831e+11	54.6938	0.492559	0.498368
10	SOW	Fish	Current	2.59369e+08	2.58487e+08	0.9966	2.14587e+12	2.593e+12	1.20837	0.444736	0.483947	1.08817	2.64853e+08	2.639e+08	0.996405	2.13842e+12	2.57853e+12	1.20581	0.465243	0.502871	1.08088																	10	SOW	Seals	FBM_Pengs	NA	NA	NA	1.59887e+12	5.20689e+11	0.325661	0.340138	0.234804
11	SONE	Fish	Current	2.32577e+08	2.06995e+08	0.890008	1.68831e+11	1.97268e+11	1.16843	0.0144511	0.0955854	6.61442	2.25053e+08	2.15351e+08	0.956888	1.39623e+11	1.94186e+11	1.39079	0.132338	0.202897	1.53317																	11	SONE	Seals	FBM_Pengs	NA	NA	NA	8.63867e+10	2.07301e+11	2.39969	0.18767	0.230842
12	SOSE	Fish	Current	4.36334e+08	4.35488e+08	0.998061	7.2867e+09	1.31747e+10	1.80805	0.00309174	0.00370319	1.19777	4.28777e+08	4.27189e+08	0.996296	7.13552e+09	1.26916e+10	1.77865	0.0153489	0.0168487	1.09772																	12	SOSE	Seals	FBM_Pengs	NA	NA	NA	3.61564e+09	7.11027e+11	196.653	0.0610639	0.0951764
13	SGPA	Fish	Current	3.20761e+11	3.20899e+11	1.00043	3.91642e+09	5.15877e+09	1.31722	0.44161	0.439965	0.996275	3.18081e+11	3.18239e+11	1.0005	1.96721e+09	2.58954e+09	1.31636	0.57025	0.56845	0.996845																	13	SGPA	Seals	FBM_Pengs	NA	NA	NA	1.4382e+09	4.30359e+11	299.234	0.516699	0.516432
14	SGW	Fish	Current	1.24712e+09	1.23264e+09	0.988385	3.32696e+11	4.34846e+11	1.30704	0.305048	0.31621	1.03659	1.33695e+09	1.33276e+09	0.996865	2.23079e+11	2.88348e+11	1.29258	0.370475	0.381867	1.03075																	14	SGW	Seals	FBM_Pengs	239356	212608	0.888249	9.74378e+10	9.25105e+11	9.49431	0.255103	0.300622
15	SGE	Fish	Current	1.46201e+09	1.46127e+09	0.999495	1.33332e+12	1.37265e+12	1.0295	0.608637	0.611544	1.00478	1.5438e+09	1.54311e+09	0.99955	7.82934e+11	8.10104e+11	1.0347	0.680377	0.682676	1.00338																	15	SGE	Seals	FBM_Pengs	2150.1	2400.5	1.11646	9.56933e+11	3.89588e+11	0.407122	0.582288	0.516449
																4.30679e+09	5.84947e+09	1.3582	0.654144	0.656674	1.00387																	1	APPA	Whales	FBM_Krill	10672.7	10854.4	1.01702	2.35519e+09	3.35641e+11	142.511	0.636372	0.648429
																1.22027e+12	1.7309e+12	1.41846	0.320697	0.404309	1.26072																	2	APW	Whales	FBM_Krill	NA	NA	NA	8.64716e+11	6.04398e+11	0.698955	0.232151	0.221907
																4.87817e+11	6.01224e+11	1.23248	0.438547	0.535001	1.21994																	3	APDPW	Whales	FBM_Krill	NA	NA	NA	4.21477e+11	4.93842e+11	1.17169	0.391514	0.390282
																2.8206e+11	3.39955e+11	1.20526	0.310605	0.388805	1.25177																	4	APDPE	Whales	FBM_Krill	NA	NA	NA	2.02168e+11	3.92842e+11	1.94315	0.240975	0.283385
																2.59073e+12	1.55614e+12	0.600658	0.432651	0.522644	1.208																	5	APBSW	Whales	FBM_Krill	NA	NA	NA	2.27796e+12	8.01295e+11	0.351761	0.413668	0.265652
																1.81343e+12	1.91097e+12	1.05379	0.395145	0.472106	1.19477																	6	APBSE	Whales	FBM_Krill	NA	NA	NA	1.50944e+12	5.95016e+11	0.394196	0.343325	0.273231
																8.86641e+10	1.47291e+11	1.66122	0.140499	0.191972	1.36636																	7	APEI	Whales	FBM_Krill	NA	NA	NA	5.87382e+10	6.04223e+11	10.2867	0.221356	0.268357
																2.8059e+07	4.49363e+07	1.60149	0.06336	0.0633211	0.999385																	8	APE	Whales	FBM_Krill	NA	NA	NA	1.31175e+07	5.86973e+11	44747.2	0.120926	0.131601
																1.85255e+10	2.76188e+10	1.49085	0.461377	0.466653	1.01143																	9	SOPA	Whales	FBM_Krill	11132.5	11125.6	0.99938	9.74207e+09	5.32831e+11	54.6938	0.492559	0.498368
																2.13842e+12	2.57853e+12	1.20581	0.465243	0.502871	1.08088																	10	SOW	Whales	FBM_Krill	NA	NA	NA	1.59887e+12	5.20689e+11	0.325661	0.340138	0.234804
																1.39623e+11	1.94186e+11	1.39079	0.132338	0.202897	1.53317																	11	SONE	Whales	FBM_Krill	NA	NA	NA	8.63867e+10	2.07301e+11	2.39969	0.18767	0.230842
																7.13552e+09	1.26916e+10	1.77865	0.0153489	0.0168487	1.09772																	12	SOSE	Whales	FBM_Krill	NA	NA	NA	3.61564e+09	7.11027e+11	196.653	0.0610639	0.0951764
																1.96721e+09	2.58954e+09	1.31636	0.57025	0.56845	0.996845																	13	SGPA	Whales	FBM_Krill	NA	NA	NA	1.4382e+09	4.30359e+11	299.234	0.516699	0.516432
																2.23079e+11	2.88348e+11	1.29258	0.370475	0.381867	1.03075																	14	SGW	Whales	FBM_Krill	NA	NA	NA	9.74378e+10	9.25105e+11	9.49431	0.255103	0.300622
																7.82934e+11	8.10104e+11	1.0347	0.680377	0.682676	1.00338																	15	SGE	Whales	FBM_Krill	NA	NA	NA	9.56933e+11	3.89588e+11	0.407122	0.582288	0.516449
																																						1	APPA	Fish	FBM_Krill	9.51387e+09	9.47862e+09	0.996295	2.35519e+09	3.35641e+11	142.511	0.636372	0.648429
																																						2	APW	Fish	FBM_Krill	8.22533e+08	8.35781e+08	1.01611	8.64716e+11	6.04398e+11	0.698955	0.232151	0.221907
																																						3	APDPW	Fish	FBM_Krill	2.99244e+08	3.10191e+08	1.03658	4.21477e+11	4.93842e+11	1.17169	0.391514	0.390282
																																						4	APDPE	Fish	FBM_Krill	3.33838e+08	3.34853e+08	1.00304	2.02168e+11	3.92842e+11	1.94315	0.240975	0.283385
																																						5	APBSW	Fish	FBM_Krill	4.44784e+08	4.5733e+08	1.02821	2.27796e+12	8.01295e+11	0.351761	0.413668	0.265652
																																						6	APBSE	Fish	FBM_Krill	6.1409e+08	6.17956e+08	1.0063	1.50944e+12	5.95016e+11	0.394196	0.343325	0.273231
																																						7	APEI	Fish	FBM_Krill	8.29771e+08	8.25431e+08	0.994771	5.87382e+10	6.04223e+11	10.2867	0.221356	0.268357
																																						8	APE	Fish	FBM_Krill	1.60005e+09	1.6084e+09	1.00522	1.31175e+07	5.86973e+11	44747.2	0.120926	0.131601
																																						9	SOPA	Fish	FBM_Krill	9.08484e+10	9.06389e+10	0.997693	9.74207e+09	5.32831e+11	54.6938	0.492559	0.498368
																																						10	SOW	Fish	FBM_Krill	3.50712e+08	3.86928e+08	1.10326	1.59887e+12	5.20689e+11	0.325661	0.340138	0.234804
																																						11	SONE	Fish	FBM_Krill	1.98071e+08	2.28032e+08	1.15127	8.63867e+10	2.07301e+11	2.39969	0.18767	0.230842
																																						12	SOSE	Fish	FBM_Krill	3.81477e+08	4.02855e+08	1.05604	3.61564e+09	7.11027e+11	196.653	0.0610639	0.0951764
																																						13	SGPA	Fish	FBM_Krill	3.20014e+11	3.18933e+11	0.996623	1.4382e+09	4.30359e+11	299.234	0.516699	0.516432
																																						14	SGW	Fish	FBM_Krill	1.25429e+09	1.25374e+09	0.999562	9.74378e+10	9.25105e+11	9.49431	0.255103	0.300622
																																						15	SGE	Fish	FBM_Krill	1.70174e+09	1.69125e+09	0.993832	9.56933e+11	3.89588e+11	0.407122	0.582288	0.516449
																																						1	APPA	Whales	FBM_Pengs	9767.8	10259.2	1.01702	2.35519e+09	3.35641e+11	142.511	0.636372	0.648429
																																						2	APW	Whales	FBM_Pengs	NA	NA	NA	8.64716e+11	6.04398e+11	0.698955	0.232151	0.221907
																																						3	APDPW	Whales	FBM_Pengs	NA	NA	NA	4.21477e+11	4.93842e+11	1.17169	0.391514	0.390282
																																						4	APDPE	Whales	FBM_Pengs	NA	NA	NA	2.02168e+11	3.92842e+11	1.94315	0.240975	0.283385
																																						5	APBSW	Whales	FBM_Pengs	NA	NA	NA	2.27796e+12	8.01295e+11	0.351761	0.413668	0.265652
																																						6	APBSE	Whales	FBM_Pengs	NA	NA	NA	1.50944e+12	5.95016e+11	0.394196	0.343325	0.273231
																																						7	APEI	Whales	FBM_Pengs	NA	NA	NA	5.87382e+10	6.04223e+11	10.2867	0.221356	0.268357
																																						8	APE	Whales	FBM_Pengs	NA	NA	NA	1.31175e+07	5.86973e+11	44747.2	0.120926	0.131601
																																						9	SOPA	Whales	FBM_Pengs	11173.1	11194.3	0.99938	9.74207e+09	5.32831e+11	54.6938	0.492559	0.498368
																																						10	SOW	Whales	FBM_Pengs	NA	NA	NA	1.59887e+12	5.20689e+11	0.325661	0.340138	0.234804
																																						11	SONE	Whales	FBM_Pengs	NA	NA	NA	8.63867e+10	2.07301e+11	2.39969	0.18767	0.230842
																																						12	SOSE	Whales	FBM_Pengs	NA	NA	NA	3.61564e+09	7.11027e+11	196.653	0.0610639	0.0951764
																																						13	SGPA	Whales	FBM_Pengs	NA	NA	NA	1.4382e+09	4.30359e+11	299.234	0.516699	0.516432
																																						14	SGW	Whales	FBM_Pengs	NA	NA	NA	9.74378e+10	9.25105e+11	9.49431	0.255103	0.300622
																																						15	SGE	Whales	FBM_Pengs	NA	NA	NA	9.56933e+11	3.89588e+11	0.407122	0.582288	0.516449
																																						1	APPA	Fish	FBM_Pengs	9.58859e+09	9.5359e+09	0.996295	2.35519e+09	3.35641e+11	142.511	0.636372	0.648429
																																						2	APW	Fish	FBM_Pengs	7.96783e+08	8.07267e+08	1.01611	8.64716e+11	6.04398e+11	0.698955	0.232151	0.221907
																																						3	APDPW	Fish	FBM_Pengs	2.84091e+08	2.74494e+08	1.03658	4.21477e+11	4.93842e+11	1.17169	0.391514	0.390282
																																						4	APDPE	Fish	FBM_Pengs	3.21101e+08	2.8784e+08	1.00304	2.02168e+11	3.92842e+11	1.94315	0.240975	0.283385
																																						5	APBSW	Fish	FBM_Pengs	2.97934e+08	4.08211e+08	1.02821	2.27796e+12	8.01295e+11	0.351761	0.413668	0.265652
																																						6	APBSE	Fish	FBM_Pengs	5.27321e+08	5.91726e+08	1.0063	1.50944e+12	5.95016e+11	0.394196	0.343325	0.273231
																																						7	APEI	Fish	FBM_Pengs	8.35572e+08	8.14084e+08	0.994771	5.87382e+10	6.04223e+11	10.2867	0.221356	0.268357
																																						8	APE	Fish	FBM_Pengs	1.65097e+09	1.60224e+09	1.00522	1.31175e+07	5.86973e+11	44747.2	0.120926	0.131601
																																						9	SOPA	Fish	FBM_Pengs	9.12884e+10	9.11672e+10	0.997693	9.74207e+09	5.32831e+11	54.6938	0.492559	0.498368
																																						10	SOW	Fish	FBM_Pengs	3.05196e+08	3.71407e+08	1.10326	1.59887e+12	5.20689e+11	0.325661	0.340138	0.234804
																																						11	SONE	Fish	FBM_Pengs	2.26515e+08	2.00775e+08	1.15127	8.63867e+10	2.07301e+11	2.39969	0.18767	0.230842
																																						12	SOSE	Fish	FBM_Pengs	4.12824e+08	3.67629e+08	1.05604	3.61564e+09	7.11027e+11	196.653	0.0610639	0.0951764
																																						13	SGPA	Fish	FBM_Pengs	3.21005e+11	3.20931e+11	0.996623	1.4382e+09	4.30359e+11	299.234	0.516699	0.516432
																																						14	SGW	Fish	FBM_Pengs	1.2668e+09	1.13525e+09	0.999562	9.74378e+10	9.25105e+11	9.49431	0.255103	0.300622
																																						15	SGE	Fish	FBM_Pengs	1.57487e+09	1.65542e+09	0.993832	9.56933e+11	3.89588e+11	0.407122	0.582288	0.516449
[truncated: 10 more columns]
